# Supplementary material for: Sex Differences in Lipid Profile across the Life Span in Patients with Type 2 Diabetes: A Primary Care-Based Study
Source: J Clin Med. 2021 Apr 19;10(8):1775. doi: 10.3390/jcm10081775 (PMC8072568; doi:10.3390/jcm10081775)
Supplement: Supplementary file 1 [file jcm-10-01775-s001.zip]

Archive with 1 entries (1 files):
- jcm-1167192-conversion SI new.pdf
